# Supplementary material for: The development of L. major, L. donovani and L. martiniquensis, Leishmania currently emerging in Europe, in the sand fly species Phlebotomus perniciosus and P. tobbi
Source: PLoS Negl Trop Dis. 2024 Oct 15;18(10):e0012597. doi: 10.1371/journal.pntd.0012597 (PMC11508123; doi:10.1371/journal.pntd.0012597)
Supplement: S1 Dataset — (XLSX) [file pntd.0012597.s001.xlsx]

## Sheet: P. perniciosus
L. major		L. donovani		L. infantum
386		102		107000
538		55800		49500000
7930		807		432
430		509000		4160
9890		7820		502
612		107000		309000
2990		8870		240
3040		49800		558000
35400		28100		50200
532		403		277
3100				779
951				835000
				74800

## Sheet: P. tobbi
L. major		L. infantum /donovani (CUK3)
9970		730000
2700		788000
802000		10400
69000		9950
120000		4300000
6940		876000
998000
65000
450000
449000
5500
996
580000
1070
