# Supplementary material for: The development of L. major, L. donovani and L. martiniquensis, Leishmania currently emerging in Europe, in the sand fly species Phlebotomus perniciosus and P. tobbi
Source: PLoS Negl Trop Dis. 2024 Oct 15;18(10):e0012597. doi: 10.1371/journal.pntd.0012597 (PMC11508123; doi:10.1371/journal.pntd.0012597)
Supplement: S2 Dataset — (XLSX) [file pntd.0012597.s002.xlsx]

## Sheet: P. tobbi
Leishmania species	Body length	Flagellum length	Body width
L. infanum/donovani	15.7334	12.5497	1.9424
L. infanum/donovani	9.87893	15.9307	3.17461
L. infanum/donovani	18.99	25.1359	3.16551
L. infanum/donovani	18.0249	18.1523	2.16396
L. infanum/donovani	14.7622	22.544	3.16551
L. infanum/donovani	16.0218	12.8987	2.32784
L. infanum/donovani	18.814	17.427	2.63438
L. infanum/donovani	14.917	6.15195	2.46745
L. infanum/donovani	12.9594	16.1098	2.32784
L. infanum/donovani	18.4103	19.5697	2.44925
L. infanum/donovani	18.1675	16.7168	2.45835
L. infanum/donovani	17.2843	13.4572	2.47049
L. infanum/donovani	13.9155	17.0901	2.49173
L. infanum/donovani	16.1371	21.4999	2.45228
L. infanum/donovani	18.3162	20.4134	2.28232
L. infanum/donovani	16.0248	17.1478	2.16396
L. infanum/donovani	15.2691	21.9006	2.94395
L. infanum/donovani	13.0505	24.0888	2.46745
L. infanum/donovani	12.6499	14.2645	2.601
L. infanum/donovani	14.7865	18.0522	2.48263
L. infanum/donovani	15.3753	9.97301	3.15033
L. infanum/donovani	12.9746	10.9564	2.52512
L. infanum/donovani	12.1521	12.5619	3.39617
L. infanum/donovani	12.9412	16.1523	2.28232
L. infanum/donovani	8.65886	20.031	3.03197
L. infanum/donovani	15.7456	20.7412	1.93633
L. infanum/donovani	11.1263	17.0749	2.30964
L. infanum/donovani	17.5544	15.5453	2.25804
L. infanum/donovani	18.5317	17.1326	2.25501
L. infanum/donovani	17.2297	20.5378	2.55851
L. infanum/donovani	14.8533	16.2039	2.84683
L. infanum/donovani	20.7837	13.2114	2.91967
L. infanum/donovani	13.3328	20.0098	2.28232
L. infanum/donovani	15.0263	14.2827	2.77703
L. infanum/donovani	22.4954	16.6864	1.9424
L. infanum/donovani	16.392	15.8427	2.16396
L. infanum/donovani	21.5242	17.0992	2.06684
L. infanum/donovani	15.7334	18.1432	2.65259
L. infanum/donovani	15.8245	16.7502	2.58278
L. infanum/donovani	18.3375	14.656	2.1852
L. infanum/donovani	12.6863	17.1174	1.73906
L. infanum/donovani	18.2221	15.3692	2.57064
L. infanum/donovani	6.32494	15.7911	1.55392
L. infanum/donovani	17.7578	9.7636	2.40069
L. infanum/donovani	8.20057	12.3889	1.84832
L. infanum/donovani	13.2842	18.6379	1.87563
L. infanum/donovani	16.7987	18.9323	2.38855
L. infanum/donovani	16.5711	17.2054	3.17765
L. infanum/donovani	15.4512	9.44189	2.52512
L. infanum/donovani	16.1826	14.5134	2.90449
L. infanum/donovani	11.5451	12.3949	3.0441
L. infanum/donovani	12.2098	11.4207	2.3673
L. infanum/donovani	9.23551	14.48	2.20341
L. infanum/donovani	11.4632	9.79698	2.16396
L. infanum/donovani	6.07607	14.3738	2.73757
L. infanum/donovani	15.4421	14.3859	2.16396
L. infanum/donovani	16.908	13.5695	2.06684
L. infanum/donovani	12.7925	13.7273	2.58278
L. infanum/donovani	17.7426	15.9125	1.04101
L. infanum/donovani	7.04727	9.0443	2.31267
L. infanum/donovani	13.6089	15.1022	2.08201
L. infanum/donovani	14.3282	15.0445	2.45228
L. infanum/donovani	19.7245	13.2296	2.03952
L. infanum/donovani	10.9746	12.9959	2.06684
L. infanum/donovani	16.3435	14.4041	1.73298
L. infanum/donovani	26.1253	11.3691	3.2262
L. infanum/donovani	18.1766	13.9701	1.93633
L. infanum/donovani	8.4373	15.433	2.03952
L. infanum/donovani	10.5861	9.69379	1.9424
L. infanum/donovani	10.9381	7.25669	1.87563
L. infanum/donovani	7.9517	8.35232	2.51905
L. infanum/donovani	14.6044	8.00633	1.8817
L. infanum/donovani	13.9762	13.6696	2.32784
L. infanum/donovani	10.2765	10.1703	2.52512
L. infanum/donovani	9.14749	12.1612	1.45073
L. infanum/donovani	11.9124	1.87563	1.87563
L. infanum/donovani	14.9656	15.8579	2.10022
L. infanum/donovani	12.7895	12.6984	2.05166
L. infanum/donovani	11.5542	17.776	2.37944
L. infanum/donovani	11.8547	15.4785	2.80131
L. infanum/donovani	15.4026	18.8352	1.73298
L. infanum/donovani	11.2234	10.6802	2.31267
L. infanum/donovani	14.0217	19.682	1.64497
L. infanum/donovani	14.8745	14.1856	2.33088
L. infanum/donovani	13.3601	20.3193	1.96365
L. infanum/donovani	16.7471	12.2553	2.10022
L. infanum/donovani	11.4844	13.6272	1.73298
L. infanum/donovani	12.7895	14.5346	2.45835
L. infanum/donovani	16.5559	20.4347	2.1852
L. infanum/donovani	23.676	16.6713	2.02435
L. infanum/donovani	16.2039	14.0156	2.63438
L. infanum/donovani	10.4434	11.1233	2.74668
L. infanum/donovani	11.4237	17.6212	2.45228
L. infanum/donovani	12.1946	10.3524	2.45835
L. infanum/donovani	14.2159	13.9306	1.8817
L. infanum/donovani	12.3676	11.5937	1.87563
L. infanum/donovani	12.9594	15.9095	2.25501
L. infanum/donovani	12.6742	9.49348	2.38855
L. infanum/donovani	21.8125	16.5377	1.73906
L. infanum/donovani	13.8669	13.7819	2.25804
L. infanum/donovani	7.72408	14.571	1.83618
L. infanum/donovani	9.10197	15.1629	1.29898
L. infanum/donovani	7.48431	17.8306	1.44162
L. infanum/donovani	18.9748	9.73932	1.8817
L. infanum/donovani	8.29162	12.6924	1.64497
L. infanum/donovani	9.61185	16.8716	2.51905
L. infanum/donovani	10.3281	15.5028	1.78458
L. infanum/donovani	11.9154	11.6726	2.00917
L. infanum/donovani	9.41761	9.86072	2.34909
L. infanum/donovani	10.7469	9.76966	1.68443
L. infanum/donovani	17.0506	21.3968	2.68294
L. infanum/donovani	11.3691	14.3373	2.45228
L. infanum/donovani	10.5072	12.0125	1.58731
L. infanum/donovani	10.8562	13.0748	2.00614
L. infanum/donovani	9.10197	16.0066	2.32784
L. infanum/donovani	13.8912	18.647	2.51905
L. infanum/donovani	9.1657	10.1855	1.53268
L. infanum/donovani	7.21723	12.9868	1.84832
L. infanum/donovani	12.6711	14.4921	2.06684
L. infanum/donovani	9.64827	15.9944	2.14574
L. infanum/donovani	7.98205	7.69373	1.55999
L. infanum/donovani	9.88499	9.10803	1.73906
L. infanum/donovani	7.24455	22.5015	2.03952
L. infanum/donovani	9.4085	14.6621	1.73298
L. infanum/donovani	12.2614	15.6727	2.06684
L. infanum/donovani	9.29317	12.9018	2.13057
L. infanum/donovani	10.6134	10.5739	1.78458
L. infanum/donovani	11.1142	12.2311	1.96365
L. infanum/donovani	11.445	15.4542	1.78458
L. infanum/donovani	15.3055	15.9732	2.38855
L. infanum/donovani	11.099	13.8396	2.20341
L. infanum/donovani	11.876	13.1233	1.89688
L. infanum/donovani	11.3479	16.5802	2.16396
L. infanum/donovani	12.1218	7.12011	2.74668
L. infanum/donovani	8.35232	12.5163	2.10022
L. infanum/donovani	9.38119	17.1235	1.7603
L. infanum/donovani	12.5224	21.0113	1.7603
L. infanum/donovani	10.5102	16.0248	2.20644
L. infanum/donovani	8.77722	14.5953	8.69224
L. infanum/donovani	8.69224	16.9808	1.12599
L. infanum/donovani	12.747	13.5573	1.84832
L. infanum/donovani	10.4799	14.8381	1.9424
L. infanum/donovani	10.8956	9.85161	1.8817
L. infanum/donovani	8.80453	13.1992	2.06684
L. infanum/donovani	9.96694	12.9868	1.63283
L. infanum/donovani	11.5846	14.5953	2.13057
L. infanum/donovani	10.0155	11.6332	1.83618
L. infanum/donovani	7.94867	13.3419	1.64497
L. infanum/donovani	7.5268	18.8686	1.64497
L. infanum/donovani	14.6499	20.9901	1.48715
L. infanum/donovani	15.5028	16.8048	2.68294
L. infanum/donovani	15.8245	22.8141	1.59338
L. infanum/donovani	17.518	19.7063	2.7224
L. infanum/donovani	20.3982	23.9553	1.64497
L. infanum/donovani	17.0506	8.76508	3.26566
L. infanum/donovani	21.2723	19.4604	2.90449
L. infanum/donovani	10.9108	11.6726	2.97127
L. infanum/donovani	9.10197	10.8107	2.06684
L. infanum/donovani	10.3251	16.1948	2.46745
L. infanum/donovani	11.8335	15.9429	2.20644
L. infanum/donovani	20.0249	20.1949	2.63438
L. infanum/donovani	20.4771	23.1055	2.88628
L. infanum/donovani	15.1234	18.8989	3.16551
L. infanum/donovani	16.5225	14.6621	2.64956
L. infanum/donovani	11.8881	15.6545	2.20341
L. infanum/donovani	13.1446	6.93194	2.20644
L. infanum/donovani	22.1434	26.1344	2.7224
L. infanum/donovani	21.594	17.8033	2.45835
L. infanum/donovani	12.2553	19.8459	3.28994
L. infanum/donovani	12.2887	15.9671	3.72395
L. infanum/donovani	17.0051	20.207	2.25501
L. infanum/donovani	10.7257	12.1127	2.88628
L. infanum/donovani	15.1811	15.5574	3.35671
L. infanum/donovani	15.7334	16.2767	3.28994
L. infanum/donovani	15.1811	17.4088	2.4189
L. infanum/donovani	11.014	9.83037	10.4799
L. infanum/donovani	10.4799	7.83941	1.61462
L. infanum/donovani	16.1158	15.4876	1.96365
L. infanum/donovani	13.5179	15.6181	2.90449
L. infanum/donovani	14.1826	19.1296	2.16396
L. infanum/donovani	11.5542	11.2629	1.87563
L. infanum/donovani	10.4404	12.3676	1.96365
L. infanum/donovani	20.7564	14.8411	2.06684
L. infanum/donovani	12.8441	20.4225	1.68443
L. infanum/donovani	17.2054	26.8203	1.92419
L. infanum/donovani	17.691	17.8246	2.19734
L. infanum/donovani	19.1508	18.3466	2.73757
L. infanum/donovani	15.9732	17.5757	2.92271
L. infanum/donovani	12.1248	10.3585	2.17002
L. infanum/donovani	12.7925	20.7442	1.78458
L. infanum/donovani	14.0187	13.9549	2.38855
L. infanum/donovani	10.9199	10.5648	2.40069
L. infanum/donovani	16.7836	17.8458	2.8438
L. infanum/donovani	11.9579	18.4012	2.40069
L. infanum/donovani	11.1202	20.896	2.49173
L. infanum/donovani	9.26586	22.3315	3.20496
L. infanum/donovani	9.30835	13.5968	2.73757
L. infanum/donovani	18.8231	20.899	2.2459
L. infanum/donovani	9.75752	19.2965	1.92419
L. infanum/donovani	19.5788	18.1311	2.69508
L. major	8.47372	15.6879	2.49173
L. major	13.4208	15.3905	2.63438
L. major	8.71956	15.4603	2.40069
L. major	8.02454	12.75	2.13057
L. major	7.49949	14.8654	2.45835
L. major	12.2887	17.515	2.47049
L. major	10.1157	17.5635	5.03507
L. major	15.5149	21.7518	2.61314
L. major	8.44641	16.298	1.93633
L. major	7.35684	13.6484	2.03952
L. major	11.1718	15.7334	3.46294
L. major	11.102	21.0841	2.25804
L. major	11.6605	21.5394	3.44169
L. major	8.45551	18.3435	2.4189
L. major	12.9352	17.5059	2.05166
L. major	11.6939	13.0596	1.75423
L. major	10.1035	14.1036	1.9424
L. major	8.41606	16.6682	2.28232
L. major	12.2675	20.5985	1.92419
L. major	12.1218	14.3252	2.31267
L. major	9.31442	15.524	2.45835
L. major	12.8107	18.5135	2.68294
L. major	17.8913	22.0857	2.00614
L. major	13.7394	14.4861	2.57064
L. major	7.31435	18.5954	2.45228
L. major	9.13232	18.7351	1.78458
L. major	13.1324	16.1037	2.31267
L. major	14.4557	20.7837	2.66169
L. major	8.77419	16.2403	2.44925
L. major	11.7212	12.6529	1.75423
L. major	12.4101	20.0007	2.31267
L. major	9.48741	13.6666	2.32784
L. major	15.6515	20.6532	2.601
L. major	12.8472	15.2721	2.34909
L. major	15.952	21.2966	2.601
L. major	11.9731	15.0263	2.601
L. major	10.3311	10.4404	2.14574
L. major	6.88338	7.84851	3.49329
L. major	9.12625	15.7425	1.55392
L. major	10.5922	15.9004	1.7603
L. major	14.5953	19.2722	2.66169
L. major	8.34018	12.9868	1.9424
L. major	11.9154	20.0098	2.00917
L. major	12.4496	16.2949	3.7634
L. major	14.8897	18.2616	3.35671
L. major	14.8988	18.3284	3.18675
L. major	15.3844	20.7564	3.72395
L. major	17.6758	17.2418	2.66169
L. major	14.6044	15.5331	2.05166
L. major	16.5074	15.6667	3.00162
L. major	13.3661	14.6864	2.77703
L. major	14.1128	20.7958	2.59796
L. major	12.923	17.8853	1.93633
L. major	13.7486	15.524	2.88628
L. major	24.1798	16.6075	2.88628
L. major	14.4496	24.2011	3.09874
L. major	14.9474	24.4651	3.035
L. major	9.53294	25.3301	3.00162
L. major	14.5103	22.7989	2.80131
L. major	15.6181	22.0553	2.92271
L. major	13.1051	24.6928	2.28232
L. major	13.8184	14.9049	3.642
L. major	18.295	22.4044	3.8848
L. major	19.8003	21.2936	2.86504
L. major	12.6742	16.6561	2.51905
L. major	18.5863	21.8763	2.14574
L. major	19.7882	21.3512	2.14574
L. major	11.9731	15.2964	2.28232
L. major	13.4784	22.0827	2.28232
L. major	16.9717	23.236	1.9424
L. major	13.8912	15.9641	2.51905
L. major	12.2705	17.2024	1.92419
L. major	9.5299	17.342	2.40069
L. major	15.2205	18.6683	2.601
L. major	14.7197	21.5212	2.13057
L. major	15.6879	22.8687	2.14574
L. major	13.7121	21.7792	2.86504
L. major	8.17629	17.4877	2.25804
L. major	9.90017	9.78788	3.47508
L. major	15.3237	16.4436	2.31267
L. major	12.0095	18.3314	2.30964
L. major	12.3555	26.6716	2.66169
L. major	17.8094	21.3087	3.17765
L. major	15.1993	20.6835	2.49173
L. major	14.5468	14.8017	2.77703
L. major	14.9079	16.0734	3.16551
L. major	14.9534	32.8933	2.14574
L. major	8.07614	15.9884	2.58278
L. major	14.2311	17.9672	1.84832
L. major	15.7365	9.44492	2.28232
L. major	10.4708	15.002	3.035
L. major	12.5437	12.6924	3.55095
L. major	11.797	19.0325	3.56309
L. major	13.3358	15.6788	2.88628
L. major	13.7577	22.8353	3.19585
L. major	14.8563	20.7594	2.20341
L. major	14.6135	13.5664	3.035
L. major	14.0885	22.6441	2.65259
L. major	16.8594	21.8915	2.14574
L. major	14.7987	15.7395	2.20644
L. major	17.0446	24.1283	2.84683
L. major	13.3267	16.7198	2.45835
L. major	14.1128	15.5635	1.93633
L. major	9.30835	14.7774	2.14574
L. major	12.7865	18.3193	2.3673
L. major	12.571	19.248	1.9424
L. major	14.6105	17.9884	2.14574
L. major	13.3024	18.1523	1.87563
L. major	16.3374	36.7508	2.32784
L. major	14.5346	14.2342	3.53881
L. major	15.2691	18.5742	2.49173
L. major	14.8078	26.277	2.68294
L. major	15.609	14.7349	3.05928
L. major	16.8685	22.1069	2.8438
L. major	15.5635	20.5894	2.00917
L. major	10.2128	12.6347	2.00917
L. major	11.102	11.6392	2.19734
L. major	11.8092	19.8853	2.08201
L. major	9.00788	15.1416	2.40069
L. major	15.2387	15.4178	1.9424
L. major	9.75752	18.987	1.96365
L. major	12.3767	22.1828	2.33088
L. major	15.3268	24.2952	2.601
L. major	14.398	21.9825	2.52512
L. major	12.1795	24.5987	2.40069
L. major	14.1067	18.119	2.96216
L. major	13.5998	16.7289	1.84832
L. major	9.89714	18.5772	1.87563
L. major	15.6242	17.7487	2.9743
L. major	13.2508	21.2086	2.75578
L. major	15.9975	19.0932	2.37944
L. major	12.5588	20.7898	2.17002
L. major	12.1248	20.5439	2.44925
L. major	13.6848	16.0946	2.96216
L. major	8.41606	17.9308	2.7224
L. major	12.313	18.8807	2.23983
L. major	13.0171	20.1706	2.40069
L. major	12.5467	18.4073	1.63283
L. major	13.3904	19.3512	2.16396
L. major	12.1218	19.0477	1.45073
L. major	14.6621	21.8034	3.48722
L. major	16.3071	22.1919	2.31267
L. major	9.13232	21.1236	2.75578
L. major	14.6317	17.8337	1.45073
L. major	11.3661	20.292	1.83618
L. major	13.4208	19.3785	2.45228
L. major	14.134	18.7502	2.13057
L. major	11.876	13.3419	2.19734
L. major	15.3662	20.3709	1.96365
L. major	11.3145	15.8943	2.13057
L. major	16.9839	15.6606	1.7603
L. major	12.9807	17.3541	2.13057
L. major	9.97301	15.2236	2.88628
L. major	14.6682	23.412	1.55392
L. major	9.49652	14.565	3.09874
L. major	15.8913	19.6213	2.9743
L. major	10.489	17.5696	3.18675
L. major	12.4314	21.2602	2.91967
L. major	14.7683	16.1067	2.40069
L. major	7.8212	16.5559	2.16396
L. major	11.618	19.2996	2.66169
L. major	14.0005	19.8671	2.02435
L. major	13.5877	16.4861	3.06231
L. major	11.3873	16.5225	2.14574
L. major	14.6955	16.7289	2.92271
L. major	15.4512	17.7062	2.20644
L. major	18.0947	17.3481	3.46597
L. major	14.8017	20.7928	3.27173
L. major	13.2781	17.7244	3.20496
L. major	11.8365	19.2844	1.75423
L. major	13.4936	17.0719	1.9424
L. major	15.5392	24.6108	2.45835
L. major	16.9262	24.9507	2.71026
L. major	14.9322	16.7775	2.17002
L. major	15.0779	16.6166	1.73906
L. major	10.5466	17.7274	2.44925
L. major	16.2919	17.4725	2.3673
L. major	13.2781	18.5074	2.20341
L. major	17.1053	13.8214	1.96365
L. major	13.7759	14.3677	2.34909
L. major	15.2205	17.0081	2.28232
L. major	15.3783	15.955	2.61314
L. major	15.6879	22.5956	2.58278
L. major	15.609	22.0675	2.28232
L. major	13.6454	24.5167	2.65259
L. major	14.1219	21.4119	3.17765
L. major	18.0522	22.3528	2.90449
L. major	16.5438	19.424	2.66169
L. major	13.9306	18.9232	2.45835
L. major	11.2265	18.2828	2.08201
L. major	17.4573	19.1175	2.13057
L. major	12.656	22.1434	2.14574
L. major	13.0687	17.7001	2.64956
L. major	10.6407	16.8625	2.00614
L. major	13.1385	17.2904	2.20341
L. major	18.0097	19.6395	2.34909
L. major	12.5861	15.7456	2.52512
L. major	14.6105	16.3071	3.0441
L. major	13.1658	19.8368	2.05166
L. major	13.4511	21.9673	2.601
L. donovani	12.2189	8.3766	2.13057
L. donovani	11.4602	21.7003	2.40069
L. donovani	15.3025	10.316	2.47049
L. donovani	15.8154	11.0474	2.40069
L. donovani	12.3069	20.4589	3.0441
L. donovani	13.8912	12.8198	2.77703
L. donovani	12.3282	20.9263	3.67842
L. donovani	19.0416	26.3499	2.80131
L. donovani	13.2963	20.2617	3.28994
L. donovani	10.1612	9.52383	2.71026
L. donovani	16.128	6.70128	3.5722
L. donovani	17.7517	22.89	2.63438
L. donovani	16.4709	20.3163	3.65111
L. donovani	14.7956	23.9735	1.73906
L. donovani	7.8212	13.8639	3.27173
L. donovani	8.21575	6.53436	3.18675
L. donovani	10.7955	17.1872	2.32784
L. donovani	19.597	15.3237	3.42955
L. donovani	15.7941	19.1448	2.66169
L. donovani	19.6516	14.5437	2.9743
L. donovani	19.8459	5.31125	3.42044
L. donovani	15.3723	21.4544	2.51905
L. donovani	16.4102	20.5378	2.55851
L. donovani	18.4103	13.263	2.86504
L. donovani	11.2568	11.8031	2.68294
L. donovani	14.0703	15.785	2.601
L. donovani	17.6334	15.5908	2.75578
L. donovani	18.0309	10.7257	2.00614
L. donovani	18.7168	9.83037	2.85594
L. donovani	18.8231	14.656	2.3673
L. donovani	17.6121	13.6757	2.87414
L. donovani	13.7273	11.9245	3.03197
L. donovani	22.1434	12.6317	2.25501
L. donovani	16.9869	16.4436	3.10784
L. donovani	15.8639	12.8775	2.46745
L. donovani	18.3041	15.26	2.4189
L. donovani	15.7092	13.4997	1.92419
L. donovani	19.4058	22.4044	4.21562
L. donovani	18.3466	12.7591	2.23983
L. donovani	16.7836	26.6837	2.55244
L. donovani	17.861	18.1281	2.58278
L. donovani	12.6226	13.7334	3.36885
L. donovani	23.1692	14.5498	2.7224
L. donovani	25.6124	17.7062	2.20644
L. donovani	15.3055	9.96998	2.55851
L. donovani	19.3208	26.9994	2.46745
L. donovani	15.4997	15.2205	2.7224
L. donovani	16.2494	11.2659	2.06684
L. donovani	20.9233	18.6076	2.78613
L. donovani	8.44944	13.7941	4.6041
L. donovani	20.9718	19.2328	2.97127
L. donovani	18.2282	19.3451	3.09874
L. donovani	16.1644	15.8579	2.34909
L. donovani	18.0583	18.8747	3.61165
L. donovani	16.9141	18.1311	2.7224
L. donovani	22.7564	20.4893	1.78458
L. donovani	11.8851	5.91522	3.36582
L. donovani	17.1629	18.2798	2.96216
L. donovani	15.4269	18.4316	2.97127
L. donovani	19.427	11.4996	3.06838
L. donovani	13.3601	22.0887	3.65414
L. donovani	15.0991	9.55114	2.86504
L. donovani	14.31	6.43724	3.18675
L. donovani	19.7609	24.4257	1.82404
L. donovani	11.703	22.0857	2.92271
L. donovani	16.0794	25.0054	2.45228
L. donovani	16.2524	16.8716	2.74061
L. donovani	15.1598	17.3268	3.61165
L. donovani	14.0338	22.1373	3.49329
L. donovani	20.5894	20.7412	3.47508
L. donovani	15.2903	22.7018	2.23983
L. donovani	18.9809	20.8535	2.88932
L. donovani	17.6698	22.7837	2.16396
L. donovani	20.7199	25.3787	3.60862
L. donovani	14.2857	17.9065	2.86504
L. donovani	14.7987	24.8506	4.15491
L. donovani	9.93962	21.6517	3.42955
L. donovani	14.046	13.6089	2.92271
L. donovani	16.389	22.7322	4.06386
L. donovani	16.2797	11.187	2.64956
L. donovani	11.8335	8.3068	2.66169
L. donovani	16.216	21.069	2.73757
L. donovani	14.5043	17.4088	3.24442
L. donovani	14.8988	7.05941	3.28994
L. donovani	13.2903	24.8293	2.69508
L. donovani	16.9626	23.2269	1.87563
L. donovani	12.9898	20.2313	2.47049
L. donovani	13.8244	19.8459	3.68753
L. donovani	16.3829	22.113	2.30964
L. donovani	19.3056	36.3714	2.9743
L. donovani	16.6652	16.1917	1.04101
L. donovani	16.5923	20.6228	2.64956
L. donovani	15.9671	20.2738	4.32488
L. donovani	14.5285	12.0823	2.87414
L. donovani	13.7577	14.8867	3.26566
L. donovani	13.8791	23.1662	2.57064
L. donovani	15.1689	19.4331	2.69508
L. donovani	16.2099	18.3709	2.20341
L. donovani	12.3403	15.0718	2.31267
L. donovani	18.0036	18.5044	2.74668
L. donovani	18.5924	18.9293	2.45228
L. donovani	24.9477	19.7427	2.37944
L. donovani	11.2052	20.8656	2.601
L. donovani	17.427	20.1858	2.19734
L. donovani	13.9731	15.0779	1.9424
L. donovani	14.6317	20.8596	2.32784
L. donovani	11.7728	5.39926	1.73906
L. donovani	12.2675	33.3304	2.25501
L. donovani	13.8608	26.2406	2.1852
L. donovani	15.1538	24.6715	2.25804
L. donovani	18.0795	20.9901	1.92419
L. donovani	20.6532	7.78477	3.36582
L. donovani	18.6106	19.6607	3.06231
L. donovani	17.1993	15.002	1.36879
L. donovani	19.5636	17.7517	2.19734
L. donovani	18.04	20.3436	2.23983
L. donovani	14.2797	14.5801	2.47049
L. donovani	14.7774	19.8368	2.64956
L. donovani	18.383	18.8504	3.18675
L. donovani	17.9247	21.5728	3.035
L. donovani	16.6166	26.8355	2.14574
L. donovani	17.339	17.2995	2.69508
L. donovani	20.9992	15.4846	2.4189
L. donovani	14.1765	14.6833	2.601
L. donovani	14.4557	10.7318	2.02131
L. donovani	16.0218	13.87	1.73906
L. donovani	17.3329	17.9581	2.45228
L. donovani	15.9398	18.2495	3.72395
L. donovani	14.2099	19.773	3.33243
L. donovani	10.926	2.55244	1.55392
L. donovani	13.1689	14.6499	2.66169
L. donovani	17.0051	18.4073	2.49173
L. donovani	12.4647	20.7321	2.88932
L. donovani	20.6957	19.8337	3.29601
L. donovani	13.1901	14.6287	2.08201
L. donovani	20.811	17.5909	2.19734
L. donovani	15.4421	14.3647	2.3673
L. donovani	11.3691	5.35374	3.80892
L. donovani	17.0779	20.1251	3.38099
L. donovani	17.9156	14.2311	2.37944
L. donovani	17.7183	17.5211	3.38099
L. donovani	21.7549	17.9642	2.45835
L. donovani	14.0854	24.2588	3.78768
L. donovani	18.6683	14.9777	2.51905
L. donovani	16.6561	3.2262	1.73906
L. donovani	14.1036	8.94415	1.92419
L. donovani	16.2403	12.6165	2.48263
L. donovani	15.4451	19.3906	3.61165
L. donovani	13.0505	20.3284	2.84683
L. donovani	18.9081	20.6168	2.20341
L. donovani	15.9155	16.1674	2.02435
L. donovani	19.9521	21.8429	3.36582
L. donovani	17.5514	17.1417	2.20341
L. donovani	20.9597	26.7201	3.17765
L. donovani	22.2162	16.6075	2.45228
L. donovani	12.7136	27.2786	2.06684
L. donovani	11.2599	10.2917	1.73298
L. donovani	16.4679	24.1434	2.45835
L. donovani	15.4299	19.248	3.8848
L. donovani	17.2054	7.18992	2.63438
L. donovani	16.8442	18.4589	3.85141
L. donovani	16.298	13.7819	2.32784
L. donovani	25.2209	26.62	2.52512
L. donovani	22.8384	18.0249	2.40069
L. donovani	15.9277	14.0429	1.73906
L. donovani	16.474	18.6653	2.1852
L. donovani	11.9154	11.4875	1.89688
L. donovani	16.0248	23.0964	3.48722
L. donovani	17.9763	19.4301	3.7634
L. donovani	14.6257	20.9567	1.87563
L. donovani	20.6168	23.2693	3.19585
L. donovani	18.3678	11.3206	2.75578
L. donovani	17.0051	19.515	2.48263
L. donovani	18.8291	24.189	2.77096
L. donovani	16.6591	9.31138	2.601
L. donovani	17.8033	18.5196	1.82404
L. donovani	22.2223	24.6169	2.34909
L. donovani	18.04	23.8339	1.82404
L. donovani	18.4316	22.0736	2.47049
L. donovani	17.7396	14.1036	2.33088
L. donovani	16.0187	25.1996	3.94246
L. donovani	15.3753	11.6058	4.08511
L. donovani	22.1767	26.8203	2.77703
L. donovani	20.6623	18.8534	2.49173
L. donovani	16.5711	24.7626	3.09874
L. donovani	20.9597	25.321	2.86504
L. donovani	17.0385	30.0192	2.91967
L. donovani	15.8761	20.984	2.65259
L. donovani	18.4953	23.0842	2.3673
L. donovani	14.5255	24.2345	2.85594
L. donovani	13.4147	10.1248	2.02435
L. donovani	18.7806	26.0403	2.45835
L. donovani	14.4709	19.3906	2.28232
L. donovani	21.5971	19.1023	3.32333
L. donovani	19.1751	19.081	2.601
L. donovani	17.5362	19.9308	2.55244
L. donovani	19.594	24.3377	2.92271
L. donovani	14.392	14.571	2.32784
L. donovani	19.1842	26.1617	1.9424
L. donovani	9.1657	7.62695	2.45228

## Sheet: P. perniciosus
Leishmania species	Body length	Flagellum length	Body width
L. infanum	12.4405	10.3979	1.84832
L. infanum	15.7577	11.357	2.55851
L. infanum	15.697	22.1221	2.06684
L. infanum	20.811	13.527	2.03952
L. infanum	18.9475	15.7911	2.45228
L. infanum	11.8881	9.30531	2.16396
L. infanum	12.6074	13.3449	1.78458
L. infanum	16.3101	12.2432	1.87563
L. infanum	16.0218	12.3828	1.83618
L. infanum	14.2099	17.7639	2.14574
L. infanum	15.2903	9.67862	2.19734
L. infanum	15.4087	10.9715	2.08201
L. infanum	18.7411	20.8535	2.32784
L. infanum	12.137	19.1782	1.73906
L. infanum	16.0794	22.5197	2.06684
L. infanum	12.3282	10.8137	1.83618
L. infanum	15.5635	12.2341	2.34909
L. infanum	15.6211	24.4196	2.601
L. infanum	14.5437	16.392	1.45073
L. infanum	15.9671	19.1114	2.31267
L. infanum	12.143	18.4862	2.03952
L. infanum	14.9534	19.9976	2.19734
L. infanum	18.8534	21.8247	2.84683
L. infanum	15.9004	10.2492	2.25804
L. infanum	13.7394	17.7153	2.16396
L. infanum	15.2448	9.44492	2.23983
L. infanum	19.594	16.5104	3.52364
L. infanum	15.6849	24.4287	2.46745
L. infanum	15.7274	12.8866	2.14574
L. infanum	17.2965	19.1903	2.96216
L. infanum	22.717	18.8565	2.92271
L. infanum	19.6698	19.3997	19.3997
L. infanum	18.3891	14.4345	2.20341
L. infanum	20.3527	17.5271	3.16551
L. infanum	14.4678	17.6485	1.9424
L. infanum	13.4208	14.8745	1.78458
L. infanum	14.911	11.4055	2.52512
L. infanum	20.8535	15.436	2.19734
L. infanum	14.4102	11.4723	3.035
L. infanum	16.1007	11.791	2.37944
L. infanum	18.4133	15.6727	2.05166
L. infanum	19.1326	15.1689	1.96365
L. infanum	22.3042	18.9779	2.32784
L. infanum	25.8096	21.5424	2.38855
L. infanum	13.3722	11.5269	1.68443
L. infanum	20.4468	17.5848	1.87563
L. infanum	16.565	21.0629	2.38855
L. infanum	19.6456	17.8215	2.8438
L. infanum	18.8474	18.9111	2.03952
L. infanum	20.3193	16.6591	2.66169
L. infanum	17.6273	11.5664	3.65111
L. infanum	6.93801	19.1842	2.48263
L. infanum	20.5834	10.9776	2.65259
L. infanum	19.5636	14.5589	3.0441
L. infanum	15.4573	20.2313	2.16396
L. infanum	21.0113	21.7124	1.9424
L. infanum	14.5437	12.7197	2.28232
L. infanum	14.7805	13.4997	3.08963
L. infanum	17.3481	15.178	2.13057
L. infanum	16.7016	22.283	2.49173
L. infanum	21.1297	23.6942	2.19734
L. infanum	15.5574	15.8579	2.14574
L. infanum	13.2447	22.9264	2.19734
L. infanum	15.3632	23.6851	2.37944
L. infanum	16.6409	19.7002	1.87563
L. infanum	14.3373	14.5953	1.68443
L. infanum	15.9823	18.8231	1.9424
L. infanum	20.0431	17.7123	3.29298
L. infanum	19.6273	18.3526	4.13367
L. infanum	15.8093	14.7228	3.32333
L. infanum	18.9081	17.4543	2.33088
L. infanum	12.6074	5.18378	1.8817
L. infanum	14.0581	11.2811	2.33088
L. infanum	19.5666	21.6365	2.65259
L. infanum	12.659	12.659	2.16396
L. infanum	14.0885	14.4709	3.09874
L. infanum	15.0536	21.2207	2.02435
L. infanum	13.9155	11.7485	1.44162
L. infanum	15.7395	13.791	3.05928
L. infanum	18.732	14.9292	3.00162
L. infanum	17.3056	11.5178	3.29601
L. infanum	18.6744	20.2101	3.67842
L. infanum	16.4102	17.7669	2.37944
L. infanum	25.8977	20.8747	2.52512
L. infanum	13.4268	8.50104	2.65259
L. infanum	17.1811	21.5455	2.3673
L. infanum	18.2707	15.5878	2.64956
L. infanum	15.345	10.1612	2.25501
L. infanum	20.2161	21.9704	2.16396
L. infanum	16.3071	11.0808	3.40527
L. infanum	29.5306	22.3437	3.68753
L. infanum	25.5183	19.6456	2.45228
L. infanum	12.4587	6.93194	2.90449
L. infanum	16.6014	17.8367	2.30964
L. infanum	16.3374	15.6333	2.77096
L. infanum	20.7806	21.5971	3.035
L. infanum	16.8351	13.0657	2.05166
L. infanum	17.1265	11.2113	2.17002
L. infanum	14.9322	22.8414	2.49173
L. infanum	17.433	18.5408	2.77703
L. infanum	24.8293	19.7002	2.10022
L. infanum	15.8639	19.1023	2.28232
L. infanum	18.04	12.2735	2.601
L. infanum	16.1128	8.4889	3.06838
L. infanum	11.4025	10.4131	1.9424
L. infanum	14.9717	20.2829	2.9743
L. infanum	18.7624	19.6122	2.2459
L. infanum	17.6546	14.7653	1.55999
L. infanum	14.2099	12.4344	3.10784
L. infanum	15.8245	14.5164	2.14574
L. infanum	14.3859	10.9412	2.34909
L. infanum	14.7319	16.8048	2.40069
L. infanum	14.8351	7.18992	2.00614
L. infanum	12.9079	22.5288	1.92419
L. infanum	15.7547	13.3813	2.28232
L. infanum	13.2933	10.8805	2.05166
L. infanum	12.4405	23.8126	2.10022
L. infanum	9.73021	19.7609	3.5722
L. infanum	17.5818	21.1995	2.51905
L. infanum	17.0294	18.905	1.89688
L. infanum	18.3011	17.7517	1.87563
L. infanum	17.8944	7.45396	3.17765
L. infanum	9.26586	9.2871	2.84683
L. infanum	15.6667	12.3342	2.32784
L. infanum	12.5679	8.77722	3.35671
L. infanum	16.0855	20.7442	2.58278
L. infanum	12.1036	5.96378	2.57064
L. infanum	14.0217	6.1216	3.18675
L. infanum	13.0171	7.76657	2.03952
L. infanum	16.8018	15.8275	3.03197
L. infanum	15.5422	13.7546	2.77703
L. infanum	11.6332	9.4692	2.13057
L. infanum	16.9687	4.51608	3.0441
L. infanum	14.8988	20.465	3.16551
L. infanum	15.2964	27.576	2.73757
L. infanum	17.8458	14.4557	2.80131
L. infanum	17.3511	27.23	2.20341
L. infanum	18.7927	22.9567	3.15033
L. infanum	20.4438	26.3134	2.78613
L. infanum	19.0537	18.9323	3.035
L. infanum	17.3814	12.3282	2.45835
L. infanum	20.6623	22.0796	3.40527
L. infanum	14.571	15.2266	2.51905
L. infanum	11.8638	24.3984	2.84683
L. infanum	15.6515	18.8474	2.45835
L. infanum	22.4165	21.6001	4.00317
L. infanum	17.8701	16.6197	3.61772
L. infanum	13.7577	13.6939	2.59796
L. infanum	14.9322	21.0993	2.92271
L. infanum	17.9004	21.0326	1.96365
L. infanum	15.2053	22.0007	3.27173
L. infanum	14.3161	19.9733	2.33088
L. infanum	17.0931	22.9416	3.42044
L. infanum	12.5892	14.2857	3.0441
L. infanum	17.5271	22.3892	3.56309
L. infanum	16.1462	15.606	2.46745
L. infanum	17.1022	17.4634	2.88628
L. infanum	24.1647	13.9185	2.73757
L. infanum	21.9097	20.2617	3.16854
L. infanum	16.3101	12.4921	2.31267
L. infanum	12.9594	10.1794	2.77703
L. infanum	19.8519	14.3738	2.52512
L. infanum	11.36	20.3709	1.87563
L. infanum	19.7305	19.9794	2.90146
L. infanum	12.4405	13.8153	2.20644
L. infanum	15.1659	13.4268	2.80131
L. infanum	17.4452	17.2934	2.33088
L. infanum	16.131	17.5696	2.58278
L. infanum	16.5681	11.7333	1.96365
L. infanum	20.0371	12.4739	2.20341
L. infanum	20.7503	15.0718	2.03952
L. infanum	21.8702	15.7729	3.17765
L. infanum	16.4861	19.0112	2.87414
L. infanum	16.1553	16.8867	1.74513
L. infanum	20.2981	17.3238	2.78613
L. infanum	10.7712	19.767	1.64497
L. infanum	20.2161	16.3708	3.58434
L. infanum	13.1446	10.5527	2.25804
L. infanum	19.5302	15.1659	2.94395
L. infanum	15.7456	25.8643	3.33243
L. infanum	16.2008	15.8093	2.33088
L. infanum	16.0248	19.3451	3.06231
L. infanum	23.4484	22.6047	3.99103
L. infanum	19.3421	20.9324	3.08963
L. infanum	12.4981	14.8533	2.16396
L. infanum	16.8898	20.9992	2.94395
L. infanum	17.7183	13.4602	2.00917
L. infanum	15.8852	24.8415	3.08356
L. infanum	12.3312	18.993	2.57064
L. infanum	16.4861	12.6924	2.45228
L. infanum	14.0885	19.7396	2.69508
L. infanum	16.2949	20.6926	2.87414
L. infanum	20.3497	18.0643	2.20341
L. infanum	16.6409	14.4648	2.31267
L. infanum	14.134	19.1569	3.44169
L. infanum	12.8987	10.4101	2.75578
L. infanum	13.3813	11.1627	2.71026
L. infanum	20.6775	19.3147	3.19585
L. infanum	21.0872	10.3918	3.53881
L. infanum	15.4664	15.1811	2.03952
L. major	17.3602	25.1693	2.00917
L. major	10.3311	17.6151	1.42948
L. major	16.1553	16.8989	2.28232
L. major	18.2373	17.3025	2.08201
L. major	13.1719	16.0309	2.19734
L. major	15.6515	22.2951	2.28232
L. major	15.3268	20.7685	2.06684
L. major	10.5709	18.729	1.75423
L. major	10.926	18.8231	2.55244
L. major	16.9748	19.163	2.63438
L. major	23.6457	24.7079	1.36272
L. major	13.4086	17.1265	2.14574
L. major	11.1779	17.0021	1.32933
L. major	17.1781	29.0874	2.84683
L. major	12.3949	12.3616	2.03952
L. major	17.5271	19.685	2.51905
L. major	18.7381	20.9931	1.6905
L. major	12.1855	10.7682	2.40069
L. major	7.95777	10.2371	2.58278
L. major	13.6575	14.9747	2.31267
L. major	21.9431	13.7728	2.83469
L. major	17.6485	21.9552	2.48263
L. major	13.5149	16.3465	2.25804
L. major	16.6106	36.6294	2.64956
L. major	16.8898	18.2707	2.45835
L. major	11.6332	10.3402	2.74668
L. major	15.0536	19.6091	1.47198
L. major	10.1733	18.2191	2.92271
L. major	14.2706	14.4254	2.601
L. major	13.2751	19.0598	1.64497
L. major	17.688	22.544	2.77096
L. major	16.2555	20.2768	2.40069
L. major	12.6833	11.3114	2.1852
L. major	10.6195	15.691	2.34909
L. major	10.0185	25.928	1.47198
L. major	13.1021	18.9202	1.73906
L. major	11.6939	16.653	1.61462
L. major	10.6134	15.6151	2.00614
L. major	10.8441	27.0904	1.23221
L. major	16.0764	18.1463	2.2459
L. major	10.6437	12.1461	1.96365
L. major	13.4542	14.6105	2.08201
L. major	8.84399	22.8232	1.36272
L. major	13.4845	16.9292	1.83618
L. major	11.2902	14.1977	2.00917
L. major	12.6742	14.4921	1.89688
L. major	10.3676	12.2978	2.31267
L. major	13.7273	18.1098	1.84832
L. major	11.0899	21.4453	1.73906
L. major	10.6528	14.0035	1.7603
L. major	16.5347	20.2192	2.1852
L. major	12.9594	19.3451	2.02435
L. major	10.4586	16.3404	2.65259
L. major	13.4966	13.876	2.06684
L. major	11.2234	12.9868	2.44925
L. major	13.7364	12.0216	2.16396
L. major	15.3692	14.3798	2.10022
L. major	13.9033	18.5105	2.19734
L. major	16.2008	7.00478	3.24442
L. major	12.7895	15.2478	2.19734
L. major	11.6817	12.75	2.46745
L. major	17.776	17.949	2.55851
L. major	15.1629	18.9505	2.14574
L. major	16.1857	8.99878	2.92271
L. major	16.5286	22.9962	2.55851
L. major	11.7819	12.3858	2.20341
L. major	10.1278	10.5709	2.08201
L. major	13.2296	21.767	2.45835
L. major	12.7197	16.1735	1.55392
L. major	16.6288	21.4119	2.7224
L. major	14.2888	21.849	1.89688
L. major	14.832	20.4316	1.6905
L. major	17.7639	17.7851	2.17002
L. major	14.5589	15.5847	2.55244
L. major	14.5953	21.8672	1.9424
L. major	14.4041	13.5482	2.65259
L. major	15.0991	19.2753	2.16396
L. major	13.618	11.9518	2.66169
L. major	16.2737	16.653	2.4189
L. major	16.8018	13.1537	1.99703
L. major	17.7821	14.9656	2.39158
L. major	15.0931	20.808	3.15033
L. major	13.8153	19.8823	2.04256
L. major	17.1265	19.2176	2.81345
L. major	20.3891	16.6652	3.03197
L. major	18.1523	16.6895	3.67235
L. major	11.363	14.741	2.75578
L. major	5.8272	11.706	2.16396
L. major	15.9034	15.0536	3.38099
L. major	18.4316	20.4589	3.58434
L. major	14.7774	5.19592	3.55095
L. major	15.6606	19.9733	2.14271
L. major	17.9399	19.1296	2.22769
L. major	8.03668	14.7258	2.1761
L. major	15.1538	12.8957	1.99703
L. major	13.7759	19.7791	2.53423
L. major	13.6393	17.2995	1.99703
L. major	16.4861	20.4498	2.63438
L. major	17.1356	16.1887	2.52512
L. major	17.6091	19.6638	3.58434
L. major	21.8186	21.2784	2.51905
L. major	8.0215	15.1264	1.69412
L. major	19.6941	17.3056	2.13057
L. major	18.9627	18.1281	1.96365
L. major	22.8596	18.4498	1.7603
L. major	15.0172	14.1583	2.2459
L. major	14.7471	16.9019	2.20341
L. major	11.4116	9.74842	3.29601
L. major	11.9579	15.6272	2.14574
L. major	21.9643	18.0886	2.20341
L. major	14.0581	10.8107	3.49025
L. major	13.4359	13.0505	2.85594
L. major	19.4604	19.4179	2.20644
L. major	13.1051	11.9184	1.7
L. major	17.0628	16.2797	2.77703
L. major	17.0294	19.5029	1.87563
L. major	11.9002	12.5376	2.16396
L. major	11.0292	14.0096	1.63283
L. major	16.8898	19.2449	2.7224
L. major	20.6289	17.603	3.01376
L. major	14.5953	14.7683	2.05166
L. major	14.1765	14.6348	2.25501
L. major	16.9141	17.3177	2.51905
L. major	15.6394	16.0218	1.59338
L. major	18.726	7.84851	3.46294
L. major	16.2281	14.8806	2.10022
L. major	16.4709	12.6135	3.16854
L. major	22.7473	19.4908	2.23983
L. major	15.0415	18.5681	1.8817
L. major	16.3526	16.735	1.74513
L. major	16.647	13.5573	2.44925
L. major	15.4755	15.0931	1.58731
L. major	11.882	14.4466	2.58278
L. major	13.6423	19.1569	1.96365
L. major	18.1675	18.1675	1.87757
L. major	14.8776	9.77574	3.0441
L. major	15.7334	20.1828	2.69508
L. major	16.1462	18.2343	2.00917
L. major	12.8623	18.7745	2.28232
L. major	18.5044	19.4544	2.05166
L. major	14.6317	17.7669	2.25501
L. major	10.7682	12.3949	2.32784
L. major	11.2265	16.1887	1.53268
L. major	9.63006	7.80905	2.38855
L. major	20.9749	20.8626	1.55999
L. major	14.6621	15.6242	2.10022
L. major	20.8171	19.8519	2.48263
L. major	19.4574	18.4316	2.40069
L. major	16.4861	21.5424	1.74513
L. major	20.2192	22.8687	1.89688
L. major	17.7183	25.9887	2.16396
L. major	13.7577	15.3875	2.25501
L. major	16.1857	26.8415	2.86504
L. major	9.16873	15.2236	2.88628
L. major	11.6574	16.6379	1.8817
L. major	13.4542	18.7958	2.3673
L. major	14.4375	14.7805	2.31267
L. major	16.477	19.2783	2.55851
L. major	10.583	18.2798	2.10022
L. major	9.69683	7.85155	2.25501
L. major	11.9215	18.9323	2.55851
L. major	16.9474	35.7371	2.16396
L. major	17.949	13.1598	3.2262
L. major	12.7409	19.2905	3.34761
L. major	9.77574	9.23551	2.14574
L. major	13.615	17.6698	2.71026
L. major	14.31	12.5163	2.14574
L. major	14.2888	24.4166	1.75423
L. major	14.3768	21.9855	1.64497
L. major	12.7318	14.4861	3.36885
L. major	13.1719	15.9337	2.03952
L. major	14.6499	17.1569	2.32784
L. major	15.6242	16.8776	2.63438
L. major	15.3389	10.1794	2.20644
L. major	13.5695	13.6787	2.2459
L. major	6.39171	16.7016	3.08963
L. major	20.3133	17.1508	2.85594
L. major	17.9308	14.8138	2.40069
L. major	9.82126	14.0854	2.49477
L. major	10.1885	14.7744	2.16396
L. major	9.51473	12.6013	1.44162
L. major	15.3207	17.9581	2.90449
L. major	14.8745	18.7351	2.32784
L. major	14.6044	21.849	2.9743
L. major	11.8881	17.8337	2.16396
L. major	11.3206	6.11856	2.51905
L. major	10.7409	10.1248	1.48715
L. major	17.0233	15.3571	2.30964
L. major	17.0051	22.6168	2.49173
L. major	12.6954	9.45706	1.8817
L. major	13.093	17.776	2.57064
L. major	15.8397	29.3363	2.00917
L. major	13.7486	15.8731	1.55392
L. major	8.92593	12.3433	1.7603
L. major	11.3054	13.2538	2.06684
L. major	23.4181	29.224	1.73298
L. major	13.4906	21.5273	2.40069
L. major	13.6484	15.0506	2.601
L. major	18.5651	16.9687	2.14574
L. major	16.8078	19.7245	2.52512
L. donovani	13.612	14.571	2.462
L. donovani	11.272	16.847	2.725
L. donovani	11.313	19.901	2.429
L. donovani	7.413	10.936	1.718
L. donovani	8.421	13.884	2.144
L. donovani	9.263	12.612	2.14
L. donovani	9.429	20.5	2.159
L. donovani	12.431	18.122	2.287
L. donovani	8.031	14.207	3.026
L. donovani	13.98	19.621	1.724
L. donovani	11.526	22.507	2.622
L. donovani	8.933	14.15	3.206
L. donovani	5.643	17.349	2.042
L. donovani	10.192	21.682	2.691
L. donovani	13.632	33.078	2.002
L. donovani	19.404	11.629	2.495
L. donovani	20.598	14.098	2.14
L. donovani	11.28	19.134	2.219
L. donovani	11.196	19.428	2.63
L. donovani	17.353	24.609	2.057
L. donovani	15.957	26.015	2.927
L. donovani	12.877	19.611	2.144
L. donovani	13.851	17.98	2.002
L. donovani	6.781	11.476	2.002
L. donovani	8.106	15.038	1.718
L. donovani	15.329	19.616	2.568
L. donovani	10.646	9.499	1.876
L. donovani	11.99	13.121	2.744
L. donovani	17.431	20.505	1.804
L. donovani	13.984	15.067	1.876
L. donovani	12.386	20.145	2.057
L. donovani	12.476	17.896	1.854
L. donovani	14.376	25.85	1.86
L. donovani	14.48	22.998	2.68
L. donovani	15.831	15.908	2.219
L. donovani	16.119	19.566	1.997
L. donovani	17.275	28.359	2.077
L. donovani	13.208	21.803	2.361
L. donovani	17.954	14.252	2.429
L. donovani	8.991	9.913	1.412
L. donovani	10.153	11.138	2.425
L. donovani	12.476	22.371	1.595
L. donovani	10.845	11.77	2.144
L. donovani	8.906	16.318	1.94
L. donovani	19.301	14.808	2.74
L. donovani	14.933	20.8	2.4
L. donovani	18.1	16.8	1.741
L. donovani	9.797	19.025	2.725
L. donovani	17.887	28.838	2.653
L. donovani	16.141	24.789	2.753
L. donovani	5.614	14.082	2.027
L. donovani	15.937	21.55	2.177
L. donovani	7.276	14.22	1.735
L. donovani	13.731	23.8	1.827
L. donovani	17.727	16.44	2.63
L. donovani	12.775	16.199	2.042
L. donovani	13.29	19.255	2.706
L. donovani	13.43	19.765	2.159
L. donovani	13.29	25.853	1.712
L. donovani	16.493	22.338	1.94
L. donovani	10.585	23.852	2.454
L. donovani	10.208	12.389	1.626
L. donovani	9.033	20.098	2.042
L. donovani	4.567	15.007	2.568
L. donovani	11.785	17.675	1.405
L. donovani	12.969	16.2	2.042
L. donovani	16.343	22.194	2.255
L. donovani	12.618	20.097	1.876
L. donovani	11.458	26.612	1.86
L. donovani	7.947	16.177	1.718
L. donovani	8.645	12.582	1.741
L. donovani	10.646	12.332	2.14
L. donovani	14.899	19.566	2.14
L. donovani	18.892	28.615	2.622
L. donovani	10.108	19.787	1.038
L. donovani	7.213	9.836	1.626
L. donovani	15.393	26.179	2.495
L. donovani	15.506	15.89	1.86
L. donovani	12.228	20.905	1.219
L. donovani	16.016	17.218	2.255
L. donovani	8.917	19.725	2.462
L. donovani	11.116	17.38	2.619
L. donovani	12.822	11.007	1.854
L. donovani	6.484	14.573	1.114
L. donovani	9.565	23.715	1.276
L. donovani	12.802	32.391	1.997
L. donovani	14.357	27.214	2.177
L. donovani	13.837	21.773	2.714
L. donovani	11.82	19.539	2.438
L. donovani	13.127	20.589	1.718
L. donovani	7.419	20.505	2.177
L. donovani	6.297	14.376	2.14
L. donovani	16.547	24.54	1.724
L. donovani	16.182	19.617	2.665
L. donovani	9.483	8.427	1.595
L. donovani	11.168	11.99	2.653
L. donovani	16.727	25.231	2.121
L. donovani	14.745	17.519	1.86
L. donovani	11.969	15.486	1.67
L. donovani	18.196	14.542	1.94
L. donovani	7.138	18.238	1.86
L. donovani	12.986	27.152	2.462
L. donovani	8.677	16.473	2.63
L. donovani	13.441	23.905	1.914
L. donovani	8.114	16.778	2.042
L. donovani	13.183	22.567	2.017
L. donovani	12.004	34.499	2.182
L. donovani	15.178	21.626	2.228
L. donovani	16.745	25.062	2.81
L. donovani	14.575	23.4	2.057
L. donovani	12.641	15.625	2.255
L. donovani	16.861	12.035	2.853
L. donovani	6.871	16.439	1.787
L. donovani	10.856	16.712	2.121
L. donovani	16.503	42.165	2.495
L. donovani	12.936	15.758	1.595
L. donovani	14.037	19.919	2.491
L. donovani	10.188	22.719	1.86
L. donovani	15.903	22.473	2.429
L. donovani	9.962	16.957	1.94
L. donovani	10.633	25.318	2.214
L. donovani	16.063	17.339	2.121
L. donovani	8.9	18.261	2.287
L. donovani	15.014	20.052	1.664
L. donovani	8.768	32.926	2.622
L. donovani	9.66	20.258	2.495
L. donovani	11.458	25.639	1.987
L. donovani	16.392	22.47	1.854
L. donovani	12.937	28.546	1.94
L. donovani	12.611	26.057	1.536
L. donovani	13.6	16.928	1.626
L. donovani	16.917	17.731	2.438
L. donovani	18.866	28.197	1.987
L. donovani	9.067	19.738	2.057
L. donovani	10.849	13.547	2.057
L. donovani	17.458	17.22	1.735
L. donovani	10.998	19.586	2.159
L. donovani	11.196	25.616	2.121
L. donovani	13.183	25.568	2.144
L. donovani	10.76	16.03	2.106
L. donovani	14.164	19.567	1.987
L. donovani	13.112	22.828	1.626
L. donovani	10.863	19.752	2.454
L. donovani	10.652	13.53	1.86
L. donovani	13.907	12.476	2.255
L. donovani	19.923	20.308	2.027
L. donovani	11.327	13.112	2.121
L. donovani	10.331	10.939	2.121
L. donovani	16.371	22.213	2.374
L. donovani	11.327	19.04	2.583
L. donovani	13.019	18.703	2.941
L. donovani	7.507	13.544	1.816
L. donovani	14.583	20.832	1.626
L. donovani	8.398	19.473	1.86
L. donovani	10.801	15.145	1.536
L. donovani	8.823	22.957	1.94
L. donovani	11.269	16.435	2.3
L. donovani	9.936	28.992	2.725
L. donovani	8.132	17.988	2.524
L. donovani	9.206	16.321	3.523
L. donovani	13.749	15.149	2.077
L. donovani	11.767	27.057	2.725
L. donovani	7.446	17.77	2.68
L. donovani	11.011	19.069	1.741
L. donovani	13.324	22.029	1.536
L. donovani	11.299	16.71	2.027
L. donovani	8.78	12.617	1.516
L. donovani	15.179	21.577	2.057
L. donovani	12.592	11.38	3.167
L. donovani	12.271	23.045	3.645
L. donovani	10.962	17.533	2.121
L. donovani	15.952	22.82	2.322
L. donovani	13.019	18.115	2.233
L. donovani	11.702	18.719	2.057
L. donovani	14.762	9.449	2.425
L. donovani	17.354	30.352	2.228
L. donovani	17.853	22.859	1.953
L. donovani	14.678	27.377	1.735
L. donovani	7.343	22.55	3.053
L. donovani	10.633	15.639	2.002
L. donovani	14.978	18.36	2.027
L. donovani	13.043	26.828	2.121
L. donovani	19.153	22.541	2.572
L. donovani	18.808	14.829	2.714
L. donovani	11.836	12.281	2.017
L. donovani	17.049	19.535	1.543
L. donovani	11.707	14.479	2.255
L. donovani	16.083	26.067	2.583
L. donovani	10.595	14.093	2.057
L. donovani	13.156	13.827	2.214
L. donovani	9.549	13.411	2.572
L. donovani	19.132	12.667	1.982
L. donovani	12.027	16.702	2.572
L. donovani	22.143	22.203	1.903
L. donovani	10.095	12.537	1.827
L. donovani	21.348	25.342	2.909
L. donovani	10.797	10.786	1.876
L. donovani	14.826	22.847	2.744
L. donovani	17.127	17.268	2.144
L. donovani	14.125	26.815	2.144
